# Supplementary material for: 1,4-Dibromo-2,5-dimeth­oxy­benzene
Source: Acta Crystallogr Sect E Struct Rep Online. 2010 Jun 26;66(Pt 7):o1806. doi: 10.1107/S1600536810023548 (PMC3006813; doi:10.1107/S1600536810023548)
Supplement: Supplementary file 2 [file e-66-o1806-Isup2.hkl]

# 
# h,k,l, Fc-squared, Fo-squared, sigma(Fo-squared) and status flag 
# 
data_I
_shelx_title ' Q in P2(1)/n' 
_shelx_refln_list_code          4 
_shelx_F_calc_maximum      145.98 
_exptl_crystal_F_000       284.00 
_reflns_d_resolution_high  0.8318 
 
loop_ 
 _symmetry_equiv_pos_as_xyz 
 'x, y, z' 
 '-x+1/2, y+1/2, -z+1/2' 
 '-x, -y, -z' 
 'x-1/2, -y-1/2, z-1/2' 
 
_cell_length_a     6.5730 
_cell_length_b     8.4380 
_cell_length_c     8.7560 
_cell_angle_alpha  90.000 
_cell_angle_beta   90.140 
_cell_angle_gamma  90.000 
 
_shelx_F_squared_multiplier     1.000 
 
loop_ 
 _refln_index_h 
 _refln_index_k 
 _refln_index_l 
 _refln_F_squared_calc 
 _refln_F_squared_meas 
 _refln_F_squared_sigma 
 _refln_observed_status 
   2   0   0    12806.30    12402.92   1055.91 o 
   4   0   0     1558.36     1575.06     25.53 o 
   6   0   0      585.12      706.55     26.50 o 
   1   1   0     2755.77     3153.90    516.87 o 
   2   1   0      167.08      198.69    118.78 o 
   3   1   0       49.41       63.47      7.29 o 
   4   1   0      217.71      169.66    111.00 o 
   5   1   0      160.47      157.71     13.28 o 
   6   1   0      130.11      162.11     16.81 o 
   7   1   0        1.58        2.95     17.36 o 
   0   2   0     1766.57     1840.65     20.10 o 
   1   2   0     1834.33     1960.02    171.31 o 
   2   2   0     7342.32     7097.52   4194.89 o 
   3   2   0      377.32      354.57     66.34 o 
   4   2   0     2586.50     2387.58   1404.34 o 
   5   2   0        2.24       10.57     11.28 o 
   6   2   0      196.14      196.61     16.33 o 
   7   2   0        0.36        9.99     15.02 o 
   1   3   0      401.20      395.14     31.05 o 
   2   3   0      135.38      145.18     22.84 o 
   3   3   0       98.87       99.74      9.08 o 
   4   3   0      392.43      377.78     48.28 o 
   5   3   0       51.15       38.39     20.06 o 
   6   3   0       48.64       31.04     16.56 o 
   7   3   0       33.77       74.80     15.13 o 
   0   4   0     6457.12     6556.42     60.69 o 
   1   4   0      480.11      466.52     11.48 o 
   2   4   0     3620.53     3635.18    303.11 o 
   3   4   0       31.36       14.23      8.84 o 
   4   4   0     1717.87     1684.40    134.51 o 
   5   4   0       74.75       63.74     18.19 o 
   6   4   0      297.22      287.52     27.38 o 
   7   4   0        3.03       16.94     16.94 o 
   1   5   0      164.77      160.13     14.89 o 
   2   5   0      172.94      143.43     10.95 o 
   3   5   0      548.60      497.85     40.73 o 
   4   5   0        2.91        0.57     11.77 o 
   5   5   0       94.84       90.77     15.28 o 
   6   5   0       14.42       19.72     20.43 o 
   0   6   0     2963.69     3162.33     51.85 o 
   1   6   0      587.71      592.30     18.75 o 
   2   6   0     1604.79     1629.90    112.45 o 
   3   6   0      834.83      830.36     64.87 o 
   4   6   0      279.34      290.20     46.02 o 
   5   6   0       35.82       48.38     24.86 o 
   6   6   0       85.63       96.61     19.13 o 
   1   7   0        0.40        2.56     12.46 o 
   2   7   0       91.48      106.00     15.14 o 
   3   7   0       19.52       14.82     15.01 o 
   4   7   0       25.98       52.95     19.77 o 
   5   7   0       93.38       72.83     20.17 o 
   0   8   0      288.56      322.95     30.16 o 
   1   8   0      578.40      555.16     25.34 o 
   2   8   0      292.92      324.20     21.65 o 
   3   8   0       39.89       14.56     26.73 o 
   4   8   0      225.28      275.50     22.98 o 
   1   9   0       12.10       56.06     22.66 o 
   2   9   0       16.26       36.02     20.38 o 
   3   9   0       66.55       43.10     34.83 o 
   0  10   0       67.59       58.28     31.13 o 
   1  10   0      103.54      144.71     25.68 o 
  -7   0   1      136.82      186.37     23.43 o 
  -5   0   1     1012.88     1035.19     25.84 o 
  -3   0   1     5771.63     5523.30    199.93 o 
  -1   0   1     2992.64     3361.84    121.48 o 
   1   0   1    10284.89    10813.04   1194.20 o 
   3   0   1     6774.09     6766.25    322.71 o 
   5   0   1      531.55      566.83     23.85 o 
   7   0   1       71.38       79.47     22.38 o 
  -7   1   1       21.25       62.20     30.34 o 
  -6   1   1       26.40       26.37     13.16 o 
  -5   1   1      237.20      221.38     13.83 o 
  -4   1   1       22.63       18.12      8.05 o 
  -3   1   1       70.15       87.71      7.43 o 
  -2   1   1     1115.51     1144.38    121.80 o 
  -1   1   1     1379.57     1541.81    247.15 o 
   0   1   1      385.92      454.09     27.29 o 
   1   1   1      938.83     1050.52    210.46 o 
   2   1   1      252.37      254.90     26.57 o 
   3   1   1      523.31      496.79     25.13 o 
   4   1   1       79.97       81.89      9.24 o 
   5   1   1      372.12      356.07     15.98 o 
   6   1   1        0.29       33.58     12.76 o 
   7   1   1       65.80       50.44     18.52 o 
  -7   2   1      171.07      208.06     22.90 o 
  -6   2   1       64.61       38.21     20.33 o 
  -5   2   1     1481.16     1377.81    167.40 o 
  -4   2   1        8.70       19.12     10.97 o 
  -3   2   1     4204.08     3991.55    583.28 o 
  -2   2   1      215.93      212.00     29.41 o 
  -1   2   1    21310.92    21840.79   3046.08 o 
   0   2   1     1373.76     1545.04     76.66 o 
   1   2   1    13145.26    13566.84    800.34 o 
   2   2   1      393.87      376.27     56.14 o 
   3   2   1     2112.15     1913.38    239.49 o 
   4   2   1        4.07        0.38      8.06 o 
   5   2   1      737.47      653.50     46.37 o 
   6   2   1        0.23       11.76     14.73 o 
   7   2   1       55.47       60.21     16.69 o 
  -7   3   1       21.09       23.49     17.77 o 
  -6   3   1       29.71       22.21     14.60 o 
  -5   3   1       59.83       51.30     12.61 o 
  -4   3   1      263.03      236.67     13.54 o 
  -3   3   1        7.80        1.75      8.64 o 
  -2   3   1      152.53      127.76     23.60 o 
  -1   3   1      599.71      581.15     32.94 o 
   0   3   1      129.64      123.56      5.73 o 
   1   3   1      858.34      870.72     82.40 o 
   2   3   1       85.08       71.89     11.93 o 
   3   3   1     1169.69     1187.76    167.94 o 
   4   3   1      353.60      346.95     69.72 o 
   5   3   1      199.17      226.26     42.27 o 
   6   3   1       59.17       41.32     13.44 o 
   7   3   1       47.57       59.92     16.37 o 
  -7   4   1       56.99       64.31     20.27 o 
  -6   4   1        0.41       33.17     15.10 o 
  -5   4   1      423.11      462.88     67.95 o 
  -4   4   1      662.26      599.98     85.90 o 
  -3   4   1     3661.42     3690.95    295.06 o 
  -2   4   1     2326.58     2341.13    171.67 o 
  -1   4   1     4291.61     4211.93     58.77 o 
   0   4   1      232.54      219.45      8.26 o 
   1   4   1     3413.07     3387.16    170.23 o 
   2   4   1      331.45      315.02     25.39 o 
   3   4   1     2133.84     2192.04    314.96 o 
   4   4   1      129.60      112.15     16.49 o 
   5   4   1      366.86      273.48    207.39 o 
   6   4   1        0.33       17.76     21.86 o 
   7   4   1       50.59       65.73     16.29 o 
  -6   5   1       57.49       61.53     19.07 o 
  -5   5   1       83.59      101.48     16.03 o 
  -4   5   1       13.43       35.43     12.59 o 
  -3   5   1        1.28       10.01      9.60 o 
  -2   5   1      201.11      206.76     11.74 o 
  -1   5   1      455.49      413.90     15.51 o 
   0   5   1       31.60       33.46      9.74 o 
   1   5   1       16.64       16.00      7.68 o 
   2   5   1      148.01      140.09     23.87 o 
   3   5   1      106.59       59.06     37.81 o 
   4   5   1      168.35      142.20     14.87 o 
   5   5   1       64.51        3.44     41.61 o 
   6   5   1       78.27       86.13     18.00 o 
  -6   6   1       32.81        9.73     33.64 o 
  -5   6   1      396.43      435.99     48.75 o 
  -4   6   1       69.21       66.78     15.28 o 
  -3   6   1      626.40      644.34     47.81 o 
  -2   6   1      391.32      383.28     19.29 o 
  -1   6   1     1443.70     1454.33     65.73 o 
   0   6   1     1065.16     1092.15     23.37 o 
   1   6   1     1775.86     1851.00     41.01 o 
   2   6   1      177.11      168.02     14.36 o 
   3   6   1     1037.39      930.50    568.26 o 
   4   6   1       83.23       86.77     28.02 o 
   5   6   1      293.84      294.98     21.12 o 
   6   6   1        8.17       12.40     64.16 o 
  -5   7   1        7.19        6.39     19.09 o 
  -4   7   1      146.76      154.57     27.33 o 
  -3   7   1        6.37       16.48     21.45 o 
  -2   7   1       29.27       23.75     14.64 o 
  -1   7   1       52.19       74.32     13.57 o 
   0   7   1       61.92       65.35     13.94 o 
   1   7   1      219.20      253.19     27.58 o 
   2   7   1      323.42      325.42     56.67 o 
   3   7   1        2.49        8.36     14.57 o 
   4   7   1      149.78      164.83     28.27 o 
   5   7   1       14.59        9.48     17.35 o 
  -4   8   1      138.36      141.01     22.04 o 
  -3   8   1      274.89      252.46     38.21 o 
  -2   8   1      248.06      252.79     35.49 o 
  -1   8   1      514.58      539.09     37.02 o 
   0   8   1      373.47      375.98     26.21 o 
   1   8   1      569.26      613.84     26.25 o 
   2   8   1      518.56      583.38     79.33 o 
   3   8   1      145.14      137.85     20.53 o 
   4   8   1       35.88       56.03     18.95 o 
  -3   9   1       26.21       23.96     37.23 o 
  -2   9   1        1.09       19.89     19.89 o 
  -1   9   1        0.85       22.11     25.64 o 
   0   9   1       25.99        4.54     18.55 o 
   1   9   1       18.93       13.70     19.11 o 
   2   9   1       11.42        9.13     19.30 o 
   3   9   1        9.15       12.57     19.11 o 
  -1  10   1       68.77       77.03     22.49 o 
   0  10   1      180.44      180.78     23.41 o 
   1  10   1       19.31       20.61     31.46 o 
  -6   0   2     1159.49     1244.14     32.79 o 
  -4   0   2     2912.87     2881.93     34.45 o 
  -2   0   2     5753.01     5710.01     51.03 o 
   0   0   2    13612.83    10804.54    654.43 o 
   2   0   2     4746.81     4431.26    210.52 o 
   4   0   2      782.16      760.15     29.38 o 
   6   0   2       64.54      114.38     29.01 o 
  -7   1   2       27.89       19.16     16.47 o 
  -6   1   2        0.47       10.31     12.65 o 
  -5   1   2       70.68       74.49     17.60 o 
  -4   1   2        6.20        1.40      7.97 o 
  -3   1   2       25.21       31.26      7.29 o 
  -2   1   2       36.71       22.87      5.62 o 
  -1   1   2      831.43      895.16    106.11 o 
   0   1   2     2425.23     3035.57    388.23 o 
   1   1   2      254.97      273.81     58.86 o 
   2   1   2     3124.35     3431.89    263.42 o 
   3   1   2      124.07      137.87     16.79 o 
   4   1   2      918.38      843.47     20.36 o 
   5   1   2       61.30       53.81     11.24 o 
   6   1   2      215.68      242.59     17.61 o 
   7   1   2       37.76       34.02     22.94 o 
  -7   2   2        0.39       16.37     16.37 o 
  -6   2   2      197.08      192.72     16.94 o 
  -5   2   2      160.22      162.21     13.94 o 
  -4   2   2     2724.40     2496.02    291.90 o 
  -3   2   2      663.31      608.42     70.62 o 
  -2   2   2     7887.71     8105.37    471.62 o 
  -1   2   2       17.75       20.86      5.01 o 
   0   2   2     7299.89     8771.55   1012.53 o 
   1   2   2        1.73        4.14      4.54 o 
   2   2   2     5808.46     5648.05    654.99 o 
   3   2   2      113.57      110.11     14.23 o 
   4   2   2     1202.73     1058.01    146.02 o 
   5   2   2        0.70        1.35     14.15 o 
   6   2   2      153.36      172.24     15.43 o 
   7   2   2        0.11        6.05     14.90 o 
  -7   3   2       40.74       44.94     18.68 o 
  -6   3   2       51.41       31.10     15.46 o 
  -5   3   2       12.39        2.50     20.33 o 
  -4   3   2        3.72        8.48     11.08 o 
  -3   3   2      201.79      178.16     47.64 o 
  -2   3   2     1598.40     1569.75    173.86 o 
  -1   3   2       95.37       98.30      6.37 o 
   0   3   2      743.82      743.79     13.61 o 
   1   3   2      255.76      235.09    151.71 o 
   2   3   2      257.14      223.58     33.27 o 
   3   3   2       35.49       36.46      8.65 o 
   4   3   2      402.85      376.05     70.09 o 
   5   3   2       41.62       42.33     11.68 o 
   6   3   2       84.44       98.15     14.53 o 
   7   3   2        5.50        4.28     14.97 o 
  -7   4   2       16.50        3.50     18.95 o 
  -6   4   2      339.96      376.00     22.82 o 
  -5   4   2       31.01       28.73     14.54 o 
  -4   4   2      943.87      919.88    101.42 o 
  -3   4   2       54.03       37.84      9.45 o 
  -2   4   2     4317.45     4315.89    158.39 o 
  -1   4   2     1703.36     1798.38     22.45 o 
   0   4   2     5480.03     5819.61    396.02 o 
   1   4   2     1339.52     1413.74    124.70 o 
   2   4   2     1431.37     1279.76    179.36 o 
   3   4   2       68.77       73.10     24.76 o 
   4   4   2      708.85      677.98    104.23 o 
   5   4   2        1.18        9.94     13.01 o 
   6   4   2       91.50      114.17     16.33 o 
   7   4   2        1.26        6.37     19.29 o 
  -6   5   2       13.14       13.05     17.83 o 
  -5   5   2       94.50       85.82     16.52 o 
  -4   5   2      117.61      154.63     32.44 o 
  -3   5   2       25.99       10.92     10.79 o 
  -2   5   2       16.08       23.46      8.69 o 
  -1   5   2       41.46       49.86      8.77 o 
   0   5   2      472.01      427.70     13.92 o 
   1   5   2       99.67       98.52      9.82 o 
   2   5   2      974.28      984.57    103.58 o 
   3   5   2      554.23      582.70    116.69 o 
   4   5   2      355.24      417.14     80.65 o 
   5   5   2       94.52       65.01     16.05 o 
   6   5   2       73.79       66.81     18.70 o 
  -6   6   2      199.98      243.33     30.85 o 
  -5   6   2       89.31       83.88     17.87 o 
  -4   6   2      823.70      791.15     44.79 o 
  -3   6   2      786.13      736.82     70.17 o 
  -2   6   2      787.59      762.64     21.39 o 
  -1   6   2      616.14      612.33     18.72 o 
   0   6   2     1152.10     1100.07     64.49 o 
   1   6   2      246.01      252.76     14.82 o 
   2   6   2     1144.24     1181.12     67.86 o 
   3   6   2       68.73       54.33     14.14 o 
   4   6   2      179.70      207.96     51.56 o 
   5   6   2        7.89       35.37     15.58 o 
   6   6   2       52.01       97.09     19.04 o 
  -5   7   2       56.99       25.87     19.87 o 
  -4   7   2        1.38        3.59     17.07 o 
  -3   7   2      106.29       85.67     22.22 o 
  -2   7   2       94.21      125.29     15.30 o 
  -1   7   2       15.49        7.58     13.76 o 
   0   7   2      106.66      111.35     14.66 o 
   1   7   2      162.81      174.10     24.57 o 
   2   7   2       60.93       61.79     15.10 o 
   3   7   2      127.74      106.80     17.34 o 
   4   7   2       14.57       27.66     15.82 o 
   5   7   2      140.83      166.15     54.20 o 
  -4   8   2      138.44      134.84     22.64 o 
  -3   8   2      198.40      197.58     27.82 o 
  -2   8   2      351.27      318.42     23.07 o 
  -1   8   2      318.83      366.91     26.93 o 
   0   8   2      319.46      311.15     21.38 o 
   1   8   2      179.81      200.32     25.03 o 
   2   8   2      294.51      333.50     22.21 o 
   3   8   2       79.32       80.74     19.10 o 
   4   8   2      179.80      219.54     21.80 o 
  -3   9   2       11.34        9.70     19.58 o 
  -2   9   2       75.81       89.33     24.35 o 
  -1   9   2        2.07        3.39     18.73 o 
   0   9   2       77.27       66.52     20.41 o 
   1   9   2      102.21       83.42     21.50 o 
   2   9   2        2.72        8.29     19.13 o 
   3   9   2       76.45       89.84     26.26 o 
  -7   0   3       44.18       51.90     20.50 o 
  -5   0   3     1372.71     1340.05     29.43 o 
  -3   0   3     8853.38     8181.01    246.36 o 
  -1   0   3     9186.36     9588.49    405.89 o 
   1   0   3     6411.43     6710.63    331.23 o 
   3   0   3     2116.01     2049.37     38.02 o 
   5   0   3      316.29      355.45     18.65 o 
   7   0   3        3.51       10.78     21.68 o 
  -7   1   3        0.17       30.68     21.12 o 
  -6   1   3        9.80       15.68     26.97 o 
  -5   1   3       42.70       20.31     14.91 o 
  -4   1   3       37.40       40.58     12.68 o 
  -3   1   3      386.07      352.52     44.05 o 
  -2   1   3      485.56      481.04     83.59 o 
  -1   1   3     1839.55     2179.52    176.38 o 
   0   1   3      162.45      163.13     31.79 o 
   1   1   3     2963.07     2987.94    355.66 o 
   2   1   3        2.37       12.44      6.26 o 
   3   1   3     1230.59     1129.77     80.47 o 
   4   1   3        6.52       13.66      8.41 o 
   5   1   3      337.98      296.74     16.54 o 
   6   1   3        2.62        7.73     13.00 o 
   7   1   3       83.90      117.14     19.42 o 
  -7   2   3      285.70      286.81     21.69 o 
  -6   2   3       16.08       33.87     13.79 o 
  -5   2   3      970.99      945.44    107.66 o 
  -4   2   3      205.51      198.18     56.77 o 
  -3   2   3     1983.64     1934.34    288.90 o 
  -2   2   3      447.89      442.22     68.59 o 
  -1   2   3     5411.94     6501.84     73.14 o 
   0   2   3      598.53      660.34     33.21 o 
   1   2   3     3348.92     3105.06    608.81 o 
   2   2   3      416.27      431.36     94.12 o 
   3   2   3     1022.29      904.03    153.60 o 
   4   2   3        1.08        1.17      9.27 o 
   5   2   3       87.38       84.66     12.70 o 
   6   2   3       25.87        4.13     18.34 o 
   7   2   3        9.45       22.16     15.16 o 
  -7   3   3        0.78       18.74     18.74 o 
  -6   3   3       29.45       35.21     15.52 o 
  -5   3   3       24.89       25.71     12.91 o 
  -4   3   3       24.87       30.16     11.28 o 
  -3   3   3      425.86      393.08     40.23 o 
  -2   3   3       49.74       38.80      7.77 o 
  -1   3   3     1403.15     1480.94     19.63 o 
   0   3   3      218.78      214.24     15.43 o 
   1   3   3     2161.52     2247.00    267.06 o 
   2   3   3      528.82      476.00     79.19 o 
   3   3   3     1879.31     1970.73    329.69 o 
   4   3   3       91.27       92.50     12.16 o 
   5   3   3      476.46      453.11     31.38 o 
   6   3   3       31.45       36.83     13.50 o 
   7   3   3       15.00       29.42     16.00 o 
  -6   4   3       36.88       65.80     26.10 o 
  -5   4   3      643.45      662.48     44.35 o 
  -4   4   3      238.33      232.30     31.10 o 
  -3   4   3     1595.15     1503.86    198.76 o 
  -2   4   3      443.87      451.33     53.92 o 
  -1   4   3     2767.11     2761.37     30.24 o 
   0   4   3      132.41      126.90     15.92 o 
   1   4   3     2975.30     3170.03    276.59 o 
   2   4   3        2.89        0.29     14.08 o 
   3   4   3      579.05      582.66    133.82 o 
   4   4   3        7.37        0.27     12.38 o 
   5   4   3      174.69      190.40     34.14 o 
   6   4   3        5.90        8.87     15.12 o 
  -6   5   3       67.47       79.39     19.98 o 
  -5   5   3       18.24       17.06     16.78 o 
  -4   5   3      121.32       92.79     15.20 o 
  -3   5   3      302.88      253.15     36.19 o 
  -2   5   3       20.52       18.95     17.48 o 
  -1   5   3      737.97      720.71     18.06 o 
   0   5   3      340.60      325.24     26.23 o 
   1   5   3      436.92      411.94     45.98 o 
   2   5   3      113.19      107.31     12.70 o 
   3   5   3      173.70      178.84     16.91 o 
   4   5   3      223.56      261.89     37.19 o 
   5   5   3       78.85      114.19     25.13 o 
   6   5   3       53.65       65.81     18.47 o 
  -5   6   3      215.85      197.12     33.94 o 
  -4   6   3      160.04      154.83     17.31 o 
  -3   6   3     1061.96      971.00     69.42 o 
  -2   6   3      581.54      539.61     60.24 o 
  -1   6   3     1230.97     1176.36     25.76 o 
   0   6   3      803.81      847.50     46.58 o 
   1   6   3      459.13      421.39     43.33 o 
   2   6   3      179.93      201.53     21.37 o 
   3   6   3      419.45      443.44     55.29 o 
   4   6   3        3.76       26.90     14.74 o 
   5   6   3       67.17       69.60     18.41 o 
  -5   7   3      139.84      150.51     49.18 o 
  -4   7   3        1.93       24.64     16.35 o 
  -3   7   3       99.99      117.30     23.23 o 
  -2   7   3        3.62        6.45     14.06 o 
  -1   7   3      197.31      225.93     16.44 o 
   0   7   3       23.67       26.29     13.17 o 
   1   7   3      355.88      361.94     19.17 o 
   2   7   3      252.76      206.76     29.23 o 
   3   7   3      133.42      129.62     25.14 o 
   4   7   3       99.88      106.14     49.88 o 
   5   7   3       34.65       24.60     19.77 o 
  -4   8   3      273.06      290.45     53.19 o 
  -3   8   3       95.74      110.25     29.74 o 
  -2   8   3      271.64      272.49     20.12 o 
  -1   8   3      108.99      107.48     17.41 o 
   0   8   3      173.49      150.93     19.26 o 
   1   8   3      268.26      286.97     20.92 o 
   2   8   3       87.12      100.13     18.64 o 
   3   8   3      124.87      136.93     20.11 o 
   4   8   3        0.90       18.95     18.95 o 
  -2   9   3        0.49       19.52     19.52 o 
  -1   9   3       43.06       40.13     34.04 o 
   0   9   3      111.96      143.54     19.61 o 
   1   9   3       29.70       39.94     63.07 o 
   2   9   3      115.93       80.88     20.11 o 
  -6   0   4      324.42      295.16     21.59 o 
  -4   0   4     1127.75     1118.10     25.38 o 
  -2   0   4     2846.56     2931.62     63.56 o 
   0   0   4     1632.54     1428.73     19.02 o 
   2   0   4     1773.02     1650.34     61.71 o 
   4   0   4      236.71      240.84     14.99 o 
   6   0   4        4.81        3.07     52.32 o 
  -7   1   4       10.64       29.71     18.24 o 
  -6   1   4       23.85       34.71     14.82 o 
  -5   1   4       10.73        9.80     18.62 o 
  -4   1   4      542.23      454.84     18.52 o 
  -3   1   4       21.68       32.21      8.90 o 
  -2   1   4     1719.85     1693.96    298.36 o 
  -1   1   4       69.81       82.68      7.23 o 
   0   1   4     2963.24     2925.98    782.21 o 
   1   1   4      595.76      628.76    109.58 o 
   2   1   4     3138.52     3332.38    228.89 o 
   3   1   4        1.24        5.51      8.17 o 
   4   1   4      969.60      922.91     36.57 o 
   5   1   4       17.66       22.95     11.23 o 
   6   1   4       77.75      104.87     16.25 o 
   7   1   4        1.52        6.46     19.06 o 
  -7   2   4        0.21        7.02     24.07 o 
  -6   2   4      416.01      402.61     60.54 o 
  -5   2   4        3.04        4.89     15.41 o 
  -4   2   4     2099.29     1920.53    254.03 o 
  -3   2   4      206.90      197.76     25.60 o 
  -2   2   4     3805.11     3901.29    425.49 o 
  -1   2   4      126.90      143.50      8.44 o 
   0   2   4     4366.61     5056.81    544.95 o 
   1   2   4       61.46       66.88     15.56 o 
   2   2   4      864.70      746.56    169.48 o 
   3   2   4        0.82       13.24      8.63 o 
   4   2   4      213.90      197.48     21.16 o 
   5   2   4       18.29        7.23     12.68 o 
   6   2   4       63.31       55.52     26.98 o 
   7   2   4        9.28       10.22     16.42 o 
  -6   3   4       44.02       68.42     21.52 o 
  -5   3   4        1.86        2.76     14.19 o 
  -4   3   4      125.25      102.96     14.78 o 
  -3   3   4        1.24        9.78      9.78 o 
  -2   3   4     1167.74     1110.61    102.33 o 
  -1   3   4       62.63       63.21      8.23 o 
   0   3   4     2564.95     2780.12    206.09 o 
   1   3   4       72.60       80.41      9.72 o 
   2   3   4      966.52      936.78    153.25 o 
   3   3   4      256.23      256.75     29.39 o 
   4   3   4      366.88      368.66     80.75 o 
   5   3   4       64.30       73.03     13.79 o 
   6   3   4      247.60      229.34     34.33 o 
  -6   4   4      267.16      277.57     54.60 o 
  -5   4   4      261.94      287.94     20.21 o 
  -4   4   4      682.84      637.64     72.00 o 
  -3   4   4      377.79      335.29     49.78 o 
  -2   4   4     1541.32     1478.70    116.98 o 
  -1   4   4      444.47      458.42     14.55 o 
   0   4   4     1263.02     1150.93     89.98 o 
   1   4   4      458.15      455.44     35.01 o 
   2   4   4      649.80      639.36     81.07 o 
   3   4   4       19.96        4.23     11.78 o 
   4   4   4       65.48       95.52     18.24 o 
   5   4   4       43.57       53.73     22.89 o 
   6   4   4        2.37       15.15     16.46 o 
  -6   5   4       41.20       46.74     21.00 o 
  -5   5   4       19.33        7.96     18.37 o 
  -4   5   4      268.56      242.08     42.25 o 
  -3   5   4        5.36        3.23     12.30 o 
  -2   5   4      752.32      576.55    353.38 o 
  -1   5   4       58.38       69.37     23.14 o 
   0   5   4      885.41      829.61     25.94 o 
   1   5   4      224.20      215.39     13.99 o 
   2   5   4      702.82      662.96    109.62 o 
   3   5   4      156.09      167.42     36.00 o 
   4   5   4      358.75      353.75     44.05 o 
   5   5   4       79.01       74.20     36.20 o 
   6   5   4       16.14       60.79     21.27 o 
  -5   6   4      136.30      154.31     20.95 o 
  -4   6   4      269.22      267.92     53.31 o 
  -3   6   4      222.89      239.85     17.98 o 
  -2   6   4      357.82      252.84    165.01 o 
  -1   6   4      304.00      296.59     16.46 o 
   0   6   4      623.44      632.94     20.77 o 
   1   6   4      121.21      161.15     15.22 o 
   2   6   4      431.36      452.17     46.54 o 
   3   6   4        3.43       11.47     14.53 o 
   4   6   4      134.04      182.57     18.49 o 
   5   6   4        0.07       11.42     17.93 o 
  -4   7   4      191.17      180.06     35.95 o 
  -3   7   4        0.12       15.85     15.85 o 
  -2   7   4      201.44      213.75     56.42 o 
  -1   7   4      231.52      223.98     17.82 o 
   0   7   4      219.27      245.20     17.28 o 
   1   7   4      276.11      226.11     33.87 o 
   2   7   4      314.67      300.76     19.65 o 
   3   7   4      105.95       90.75     17.65 o 
   4   7   4       41.82       16.38     19.02 o 
  -3   8   4      291.95      297.72     38.81 o 
  -2   8   4      260.95      236.39     20.73 o 
  -1   8   4      243.04      235.35     23.75 o 
   0   8   4       80.88       87.25     17.49 o 
   1   8   4       43.33       69.16     30.02 o 
   2   8   4       32.78       47.29     17.00 o 
   3   8   4       53.15       37.74     24.97 o 
  -2   9   4       84.89       64.98     20.21 o 
  -1   9   4        4.07        3.02     17.51 o 
   0   9   4       81.52       88.90     18.75 o 
   1   9   4       67.76       58.74     18.94 o 
   2   9   4        4.10       18.12     18.12 o 
  -5   0   5      721.90      701.44     30.20 o 
  -3   0   5     1913.98     1963.85     38.63 o 
  -1   0   5     3925.98     3731.45    103.66 o 
   1   0   5      424.67      364.42     36.46 o 
   3   0   5       19.34       12.65      9.16 o 
   5   0   5      225.28      238.58     22.05 o 
  -6   1   5        1.49       16.76     15.75 o 
  -5   1   5      199.62      172.91     17.40 o 
  -4   1   5        0.52       11.11     12.49 o 
  -3   1   5     1137.80      994.66    154.31 o 
  -2   1   5       66.21       44.12      9.93 o 
  -1   1   5     2545.07     3131.38     31.93 o 
   0   1   5      112.77      135.16     43.75 o 
   1   1   5     3009.51     3156.91    439.21 o 
   2   1   5       86.04       99.07     10.84 o 
   3   1   5     1392.93     1269.07     43.59 o 
   4   1   5      395.37      334.49     17.13 o 
   5   1   5      316.24      335.51     19.18 o 
   6   1   5        0.02       16.22     16.22 o 
  -6   2   5       35.49       10.12     18.34 o 
  -5   2   5      423.36      408.10     28.80 o 
  -4   2   5       91.41      101.88     14.42 o 
  -3   2   5     1314.08     1220.89    144.76 o 
  -2   2   5      137.75      140.42     11.62 o 
  -1   2   5      826.18      827.25     17.41 o 
   0   2   5       15.39       28.30     13.83 o 
   1   2   5     1003.44      965.78    231.72 o 
   2   2   5        9.53       16.77      9.29 o 
   3   2   5      323.93      337.97     47.69 o 
   4   2   5        0.03        1.07     11.31 o 
   5   2   5       21.50       27.38     12.43 o 
   6   2   5        0.19       25.61     29.91 o 
  -6   3   5       14.03       26.53     18.55 o 
  -5   3   5      233.90      207.71     19.84 o 
  -4   3   5       10.24       13.42     39.47 o 
  -3   3   5      992.24      901.62    179.35 o 
  -2   3   5        6.47        1.74     14.63 o 
  -1   3   5     2075.47     2271.81     29.24 o 
   0   3   5      175.50      191.55     12.06 o 
   1   3   5     1276.41     1251.97    230.83 o 
   2   3   5      137.00      133.93     18.00 o 
   3   3   5      662.50      680.82    154.94 o 
   4   3   5        1.15        9.83     17.22 o 
   5   3   5      122.61      121.76     15.77 o 
   6   3   5        8.40        1.65     21.09 o 
  -6   4   5       31.66       43.54     26.12 o 
  -5   4   5      460.00      432.74     47.41 o 
  -4   4   5      134.36      135.99     28.50 o 
  -3   4   5      546.57      515.42     55.08 o 
  -2   4   5      297.19      281.87     15.26 o 
  -1   4   5      918.11      921.09     20.66 o 
   0   4   5      271.94      302.80     34.76 o 
   1   4   5      789.90      769.23    109.25 o 
   2   4   5        2.37        6.95     11.71 o 
   3   4   5      112.78      101.41     20.49 o 
   4   4   5        4.36        6.68     13.61 o 
   5   4   5       15.15        4.28     15.25 o 
   6   4   5        7.37        6.64     25.55 o 
  -5   5   5      134.84      146.98     40.07 o 
  -4   5   5        8.62       14.60     16.03 o 
  -3   5   5      364.92      348.75     36.38 o 
  -2   5   5      141.24      145.85     14.38 o 
  -1   5   5      861.56      844.49     36.23 o 
   0   5   5      479.66      506.86     18.63 o 
   1   5   5     1385.86     1416.90    213.43 o 
   2   5   5      125.50      122.45     27.55 o 
   3   5   5      352.31      437.72     91.90 o 
   4   5   5       37.69       13.38     16.27 o 
   5   5   5      121.35      178.86     30.27 o 
  -5   6   5       61.95       77.68     21.62 o 
  -4   6   5      293.08      292.57     21.64 o 
  -3   6   5      341.06      301.31     25.89 o 
  -2   6   5      230.92      222.36     17.34 o 
  -1   6   5      280.37      252.77     17.18 o 
   0   6   5       68.08       78.53     14.02 o 
   1   6   5       23.56       36.40     13.03 o 
   2   6   5      111.60      122.48     15.42 o 
   3   6   5       30.25       28.48     15.31 o 
   4   6   5        4.38       45.98     45.98 o 
   5   6   5       28.24       68.27     18.16 o 
  -4   7   5        9.27       34.11     20.26 o 
  -3   7   5      271.62      235.45     22.47 o 
  -2   7   5       24.16       34.07     16.23 o 
  -1   7   5      284.45      274.15     19.21 o 
   0   7   5       72.85       88.94     15.31 o 
   1   7   5       76.27       87.48     15.56 o 
   2   7   5      230.28      225.03     45.63 o 
   3   7   5      185.03      177.65     20.13 o 
   4   7   5      117.17      114.91     27.16 o 
  -3   8   5       22.91       30.65     18.60 o 
  -2   8   5      134.87      137.39     19.65 o 
  -1   8   5       67.01       70.21     22.63 o 
   0   8   5       85.61       57.98     17.73 o 
   1   8   5      106.42       96.80     35.99 o 
   2   8   5       10.91        3.15     16.98 o 
   3   8   5       35.03       28.71     17.55 o 
  -6   0   6      151.27      140.57     22.34 o 
  -4   0   6      722.94      727.81     25.36 o 
  -2   0   6      899.70      894.85     23.19 o 
   0   0   6      464.48      451.10     14.91 o 
   2   0   6      312.35      298.95     14.35 o 
   4   0   6       31.12        8.32     14.55 o 
   6   0   6        6.41       23.87     30.33 o 
  -6   1   6       86.55       67.84     20.40 o 
  -5   1   6        2.77       15.67     15.67 o 
  -4   1   6      693.67      686.99    108.49 o 
  -3   1   6        4.53       28.27     18.76 o 
  -2   1   6     2180.37     2063.00    283.11 o 
  -1   1   6        1.58        9.16      9.16 o 
   0   1   6     1690.70     1444.06    394.67 o 
   1   1   6       10.13       25.88     10.35 o 
   2   1   6     1058.76     1033.72     63.06 o 
   3   1   6      119.80      126.67     35.70 o 
   4   1   6      517.22      487.89     19.96 o 
   5   1   6        0.05       14.38     13.23 o 
   6   1   6       63.09       59.85     18.65 o 
  -6   2   6      220.77      197.55     25.73 o 
  -5   2   6       14.37        3.08     16.86 o 
  -4   2   6      363.24      357.12     21.38 o 
  -3   2   6       64.32       40.39     36.54 o 
  -2   2   6      722.20      764.14     98.25 o 
  -1   2   6      457.46      506.05     33.60 o 
   0   2   6      617.79      583.10    104.80 o 
   1   2   6        1.19        8.78     10.24 o 
   2   2   6        3.42        9.78     16.22 o 
   3   2   6      100.25      108.42     20.83 o 
   4   2   6       33.60       33.01     17.84 o 
   5   2   6        0.44       13.94     13.94 o 
   6   2   6        1.17       12.60     16.39 o 
  -6   3   6      120.47      152.34     23.44 o 
  -5   3   6        5.83        2.67     17.39 o 
  -4   3   6      420.21      424.67     46.09 o 
  -3   3   6       91.81       93.97     16.19 o 
  -2   3   6      865.15      875.90     51.92 o 
  -1   3   6      239.18      264.73     23.58 o 
   0   3   6     3129.15     3507.04    428.80 o 
   1   3   6       46.65       42.86     16.01 o 
   2   3   6     1734.57     1833.03    397.81 o 
   3   3   6      232.03      231.00     59.48 o 
   4   3   6      167.20      174.98     17.05 o 
   5   3   6       31.28       18.14     15.67 o 
   6   3   6       43.67       42.44     17.66 o 
  -5   4   6      127.65      136.24     21.59 o 
  -4   4   6      355.57      392.05     26.17 o 
  -3   4   6      184.21      213.73     17.20 o 
  -2   4   6      260.25      245.96     15.91 o 
  -1   4   6        7.10        8.38     13.73 o 
   0   4   6       37.02       28.72     11.98 o 
   1   4   6       34.70       33.60     12.39 o 
   2   4   6      164.40      197.86     15.17 o 
   3   4   6       39.42       25.63     14.66 o 
   4   4   6        7.54       29.27     26.96 o 
   5   4   6       16.29        5.88     16.98 o 
  -5   5   6        7.41       68.00     19.76 o 
  -4   5   6      311.99      390.52     94.44 o 
  -3   5   6        6.73        1.61     15.75 o 
  -2   5   6      823.11      819.55     45.87 o 
  -1   5   6       72.95       61.74     14.35 o 
   0   5   6      302.62      263.73     31.99 o 
   1   5   6      391.58      408.67     67.44 o 
   2   5   6      239.44      189.06     32.16 o 
   3   5   6       64.91       94.47     17.02 o 
   4   5   6      180.08      232.28     70.13 o 
   5   5   6        3.78       27.12     17.19 o 
  -4   6   6       54.35       94.55     19.91 o 
  -3   6   6      144.42      144.13     19.70 o 
  -2   6   6      131.22      114.44     18.73 o 
  -1   6   6      194.24      182.72     17.46 o 
   0   6   6      204.80      203.03     17.40 o 
   1   6   6        1.59       17.37     18.22 o 
   2   6   6       13.15        9.27     15.05 o 
   3   6   6        9.45       26.75     15.63 o 
   4   6   6        0.22        1.95     17.44 o 
  -3   7   6       41.28       29.45     18.19 o 
  -2   7   6      256.26      246.00     20.81 o 
  -1   7   6      130.49      133.10     19.27 o 
   0   7   6      334.95      309.86     27.29 o 
   1   7   6       77.08       81.71     16.88 o 
   2   7   6      136.97      101.12     17.67 o 
   3   7   6       38.17       33.91     39.57 o 
  -1   8   6       73.72       60.01     17.77 o 
   0   8   6       11.83       22.03     16.27 o 
   1   8   6       16.87       26.07     15.87 o 
  -5   0   7      100.88      143.36     29.59 o 
  -3   0   7       38.70       34.62     15.92 o 
  -1   0   7      580.97      582.77     27.05 o 
   1   0   7       28.03       16.63     14.93 o 
   3   0   7       43.10       40.15     20.11 o 
   5   0   7        5.83        7.48     17.17 o 
  -5   1   7      263.18      279.35     39.87 o 
  -4   1   7        1.45       16.28     16.28 o 
  -3   1   7      991.19      886.63    132.29 o 
  -2   1   7      382.71      359.55     51.35 o 
  -1   1   7     2223.37     2431.58    276.92 o 
   0   1   7       10.41        1.82     17.70 o 
   1   1   7     1655.03     1822.95    294.64 o 
   2   1   7        7.91        4.66     28.80 o 
   3   1   7      385.17      379.20     26.40 o 
   4   1   7       26.72       44.74     12.99 o 
   5   1   7       85.36       98.08     16.93 o 
  -5   2   7      203.15      273.79     31.75 o 
  -4   2   7       18.51       33.40     28.01 o 
  -3   2   7      472.69      481.84     80.45 o 
  -2   2   7        3.83        5.77     12.93 o 
  -1   2   7       17.92       15.00     11.73 o 
   0   2   7       11.79       14.29     12.04 o 
   1   2   7       55.25       69.47     30.90 o 
   2   2   7       37.57       69.36     21.29 o 
   3   2   7       10.10       43.92     13.12 o 
   4   2   7       17.91        4.07     14.33 o 
   5   2   7        5.06        0.59     15.59 o 
  -5   3   7      249.04      285.59     24.88 o 
  -4   3   7        5.29       18.22     18.22 o 
  -3   3   7      818.47      799.88     76.99 o 
  -2   3   7        2.66       13.81     13.81 o 
  -1   3   7      640.42      661.81     21.66 o 
   0   3   7      176.63      215.31     48.98 o 
   1   3   7      502.03      497.57    110.56 o 
   2   3   7       15.83       20.52     15.45 o 
   3   3   7      581.63      573.03    114.44 o 
   4   3   7        0.33        6.42     15.31 o 
   5   3   7       82.93      109.84     18.15 o 
  -5   4   7       63.34       72.11     22.90 o 
  -4   4   7       92.66      104.55     26.67 o 
  -3   4   7      114.30       90.52     18.04 o 
  -2   4   7      234.20      219.62     19.99 o 
  -1   4   7      124.57      159.11     20.73 o 
   0   4   7       25.23       57.32     21.38 o 
   1   4   7        6.95       20.38     26.76 o 
   2   4   7       75.09       73.76     15.93 o 
   3   4   7        0.09        4.24     15.49 o 
   4   4   7        0.51       24.99     26.65 o 
   5   4   7        0.65       27.29     27.29 o 
  -4   5   7       30.17       42.41     19.88 o 
  -3   5   7      347.51      318.08     32.77 o 
  -2   5   7       65.92       97.58     16.20 o 
  -1   5   7      745.68      672.56     24.16 o 
   0   5   7       60.78       49.12     15.02 o 
   1   5   7      794.14      803.87    104.32 o 
   2   5   7      192.24      184.17     21.06 o 
   3   5   7      108.42      130.44     18.37 o 
   4   5   7       43.34       41.94     22.98 o 
  -3   6   7        4.82       27.54     17.49 o 
  -2   6   7       49.28       46.04     27.93 o 
  -1   6   7       19.02       31.78     15.95 o 
   0   6   7        0.73       15.11     40.21 o 
   1   6   7       57.34       57.89     15.53 o 
   2   6   7        3.94       16.29     16.29 o 
   3   6   7        0.43       21.54     23.53 o 
  -2   7   7      121.53       87.98     20.21 o 
  -1   7   7      252.28      230.94     20.01 o 
   0   7   7      138.09      127.42     17.80 o 
   1   7   7       53.62       44.75     16.14 o 
   2   7   7       32.91       20.67     19.44 o 
  -4   0   8      275.25      266.50     25.46 o 
  -2   0   8        4.24        8.01     19.27 o 
   0   0   8        4.97       22.11     13.17 o 
   2   0   8       53.20       54.11     14.44 o 
   4   0   8        1.69       20.85     14.90 o 
  -5   1   8        2.14        7.38     22.04 o 
  -4   1   8      375.58      338.56     51.68 o 
  -3   1   8       84.14       65.30     17.45 o 
  -2   1   8     1005.53      984.19     45.66 o 
  -1   1   8       20.34        0.03     15.97 o 
   0   1   8     1070.15     1043.04    221.89 o 
   1   1   8      112.37      130.43     18.86 o 
   2   1   8      511.95      540.98     25.30 o 
   3   1   8        1.47       16.62     18.13 o 
   4   1   8      124.15       87.79     18.07 o 
   5   1   8        0.26        0.28     16.81 o 
  -4   2   8        4.53       18.43     18.55 o 
  -3   2   8        3.79        0.73     17.55 o 
  -2   2   8      105.29      103.97     16.55 o 
  -1   2   8        4.32       13.70     13.70 o 
   0   2   8        4.55       10.26     17.85 o 
   1   2   8        0.33        3.66     25.28 o 
   2   2   8       93.30       80.43     37.96 o 
   3   2   8        0.35        0.89     16.20 o 
   4   2   8       21.23       16.41     22.62 o 
  -4   3   8      514.77      558.07    114.63 o 
  -3   3   8       89.93       56.85     19.80 o 
  -2   3   8      662.32      718.44     26.25 o 
  -1   3   8       64.33       46.60     16.02 o 
   0   3   8      705.18      719.23    120.53 o 
   1   3   8       29.27       59.39     13.99 o 
   2   3   8      311.16      297.58     69.71 o 
   3   3   8       24.80       41.86     23.69 o 
   4   3   8       63.86       76.48     17.80 o 
  -4   4   8       40.32       46.93     21.86 o 
  -3   4   8       77.81       50.57     28.99 o 
  -2   4   8       24.96       41.06     16.44 o 
  -1   4   8        1.97        7.12     15.07 o 
   0   4   8        6.88        4.32     16.22 o 
   1   4   8        0.11       14.48     17.39 o 
   2   4   8        0.88       11.10     15.79 o 
   3   4   8       12.21       20.49     17.55 o 
   4   4   8        5.22        9.17     18.20 o 
  -3   5   8       81.96      102.34     20.67 o 
  -2   5   8      430.87      429.54     24.32 o 
  -1   5   8       81.27      100.87     36.90 o 
   0   5   8      224.92      206.25     27.31 o 
   1   5   8       21.00       20.64     40.56 o 
   2   5   8      198.55      196.48     38.81 o 
   3   5   8       12.99       15.87     20.74 o 
  -2   6   8        4.95       23.89     18.07 o 
  -1   6   8       70.86       49.19     18.41 o 
   0   6   8       15.01       25.40     16.14 o 
   1   6   8        6.68       16.95     18.13 o 
   2   6   8        0.23        0.86     15.75 o 
  -3   0   9       17.80        4.20     53.79 o 
  -1   0   9        1.45        9.07     14.51 o 
   1   0   9      107.16      140.35     23.77 o 
   3   0   9       51.07       57.88     20.42 o 
  -4   1   9       10.60       35.38     25.58 o 
  -3   1   9      372.50      377.51     63.12 o 
  -2   1   9        0.77        3.68     16.92 o 
  -1   1   9      533.81      466.76    161.55 o 
   0   1   9       10.25        0.06     16.06 o 
   1   1   9      444.25      498.53     44.17 o 
   2   1   9        0.23       15.59     18.38 o 
   3   1   9      112.89      137.72     20.06 o 
   4   1   9        1.91       23.88     23.88 o 
  -3   2   9        1.36       10.29     58.94 o 
  -2   2   9        1.06       18.03     18.03 o 
  -1   2   9        9.86        1.65     16.02 o 
   0   2   9       18.78       14.92     15.75 o 
   1   2   9        0.63       27.44     17.17 o 
   2   2   9        1.51       19.92     19.92 o 
   3   2   9        7.67       16.88     18.36 o 
  -3   3   9      546.96      523.69     85.36 o 
  -2   3   9       23.72       41.23     18.40 o 
  -1   3   9      592.78      606.82     57.06 o 
   0   3   9       87.08       65.51     18.54 o 
   1   3   9      230.48      185.31     59.14 o 
   2   3   9       16.46       32.16     18.92 o 
   3   3   9      104.89      125.13     20.11 o 
  -2   4   9       20.07       10.14     19.23 o 
  -1   4   9        0.65       10.35     16.69 o 
   0   4   9       10.48       18.49     18.49 o 
   1   4   9       31.19       44.16     17.18 o 
   2   4   9        3.14        6.17     17.95 o 
  -1   5   9      170.80      198.01     59.60 o 
   0   5   9       43.00       54.23     17.23 o 
   1   5   9      115.16       99.14     29.48 o 
  -2   0  10        7.53        1.99     19.65 o 
   0   0  10       31.04       17.06     20.53 o 
   2   0  10       33.70       34.72     20.71 o 
  -2   1  10      340.04      383.14     24.70 o 
  -1   1  10       14.60        0.45     15.20 o 
   0   1  10      257.56      260.89     86.99 o 
   1   1  10       10.41       30.24     23.33 o 
   2   1  10      109.10      101.95     27.36 o 
  -1   2  10        2.44        0.22     20.44 o 
   0   2  10       50.53       39.85     18.49 o 
   1   2  10        0.82       25.46     19.21 o 
   0   3  10      165.14      174.98     74.41 o 
                                                 
